# Supplementary material for: FIB-SEM as a Volume Electron Microscopy Approach to Study Cellular Architectures in SARS-CoV-2 and Other Viral Infections: A Practical Primer for a Virologist
Source: Viruses. 2021 Apr 2;13(4):611. doi: 10.3390/v13040611 (PMC8066521; doi:10.3390/v13040611)
Supplement: Supplementary file 1 [file viruses-13-00611-s001.zip]

Archive with 1 entries (1 files):
- viruses-1123644-supplementary.avi
